# Supplementary material for: Diagnosis and Management of Carpal Tunnel Syndrome in Children with Mucopolysaccharidosis: A 10 Year Experience
Source: Diagnostics (Basel). 2019 Dec 20;10(1):5. doi: 10.3390/diagnostics10010005 (PMC7169406; doi:10.3390/diagnostics10010005)
Supplement: Supplementary file 1 [file diagnostics-10-00005-s001.zip]

Archive with 1 entries (1 files):
- diagnostics-608768-supplementary.xlsx
