# Supplementary material for: Diagnosis and Management of Carpal Tunnel Syndrome in Children with Mucopolysaccharidosis: A 10 Year Experience
Source: Diagnostics (Basel). 2019 Dec 20;10(1):5. doi: 10.3390/diagnostics10010005 (PMC7169406; doi:10.3390/diagnostics10010005)
Supplement: Supplementary file 1 [file diagnostics-10-00005-s001.zip › diagnostics-608768-supplementary.xlsx]

## Sheet: normative SNCV
	age	DOB	date of test	Age in years exact en années	Age months	SNCV
	0-1
1		2014-01-22	2014-04-30	0.25	3	25.5
2		2013-10-23	2014-01-06	0.25	3	37.4		Age(years)	Nb	SNCV average+/-SD	values range
3		2013-09-07	2013-10-16	0.0833333	1			0-1 year	8	32.4+/-5.4	21.6-43.2
4		2013-11-11	2014-03-05	0.333333	4	28.6		1-2 years	13	51.8+/-6.6	38.6-65
5		2012-10-23	2013-05-29	0.583333	7	37.2		2-4 years	16	53.7+/-5.9	41.9-65.5
		2011-10-27	2012-10-24	1	12	39.4		4-6 years	14	52.9+/-4.4	44.1-61.7
		2012-10-24	2013-02-27	0.333333	4	29.6		6-12 years	36	56.7+/-4.8	47.1-66.3
		2013-11-11	2014-03-05	0.333333	4	29.2		>12years	26	56.7+/-4.9	46.9-66.5
						32.4143
						5.43398
	1-2ans
1		2013-06-05	2014-06-25	1	12	38.2
2		2012-02-13	2014-01-29	1.91667	23	43.6
3		2012-11-16	2013-12-18	1.08333	13	56.6
4		2011-08-01	2013-11-06	2.25	27	57.4
5		2011-03-30	2012-11-21	1.66667	20	56.5
6		2006-05-29	2008-11-19	2.5	30	57.1
7		2010-03-11	2011-10-26	1.58333	19
8		2008-09-05	2010-06-23	1.75	21	49.7
9		2008-01-14	2009-07-15	1.5	18	43.7
10		2007-08-06	2009-07-15	1.91667	23	56.6
11		2007-09-28	2008-10-08	1.08333	13	50.4
12		2008-09-05	2010-06-23	1.75	21	49.7
13		2008-05-15	2010-05-12	2	24	55.1
14		2011-02-02	2012-02-22	1	12	59.8
						51.8769
						6.65221
	2-4 ans			0
1		2011-09-18	2014-05-14	2.66667	32	51.9
2		2011-08-03	2014-04-02	2.66667	32	58.2
3		2011-09-13	2014-01-15	2.33333	28	51.9
4		2011-06-27	2013-11-20	2.41667	29	43.3
5		2010-09-25	2012-10-10	2.08333	25	48.9
6		2011-06-14	2014-02-28	2.66667	32	51.9
7		2010-06-27	2014-02-06	3.66667	44	60.5
8		2009-08-17	2013-11-04	4.25	51	49
9		2010-01-27	2013-06-12	3.41667	41	58
10		2009-05-29	2012-09-19	3.33333	40	59.9
11		2006-11-18	2009-10-14	2.91667	35	51.4
12		2005-06-19	2009-01-21	3.58333	43	60.7
13		2010-03-11	2012-08-22	2.41667	29	58.8
14		2009-06-13	2012-03-28	2.75	33	43.4
15		2011-08-03	2014-04-02	2.66667	32	58.2
16		2008-05-10	2011-12-08	3.58333	43	65.9
						53.7333
						5.93448
	4-6 ans			0
1		2009-09-14	2014-04-23	4.58333	55	61.5
2		2009-03-13	2014-07-06	5.33333	64	53.1
3		2008-02-26	2014-01-15	5.91667	71	50.3
4		2009-04-01	2013-07-17	4.25	51	56.9
5		2008-02-14	2012-05-24	4.25	51	48.3
6		2008-07-27	2014-06-25	5.91667	71	45
7		2007-06-18	2012-03-05	4.66667	56	50
8		2006-11-23	2011-04-13	4.41667	53	54.9
9		2006-06-30	2010-12-01	4.5	54	50.5
10		2006-04-21	2013-04-03	6	72	59.4
11		2008-05-14	2013-11-06	5.5	66	53.3
12		2007-04-25	2011-11-30	4.58333	55	52.6
13		2003-10-01	2007-11-21	4.08333	49	51.9
						52.9
						4.49073
	6-12 ans
1		2008-01-22	2014-02-03	6.08333	73	53.2
2		2006-04-21	2013-04-03	7	84	59.4
3		2006-08-07	2012-11-14	6.25	75
4		2006-04-02	2012-07-05	6.25	75	54.5
5		2005-05-22	2012-05-09	7	84	56.9
6		2006-11-23	2014-04-02	7.41667	89	51.4
7		2006-04-27	2014-07-16	8.25	99	56.3
8		2006-11-23	2014-04-02	7.41667	89	51.4
9		2006-06-09	2014-04-02	7.83333	94	59.2
10		2003-07-10	2010-12-02	7.41667	89	63.4
11		2006-02-03	2014-03-28	8.08333	97	54.8
12		2005-10-08	2013-12-04	8.16667	98	59.5
13		2005-06-12	2013-11-27	8.41667	101	57.1
14		2004-02-05	2013-10-23	9.66667	116	54.9
15		2005-05-21	2014-03-12	8.83333	106	55.9
16		2004-06-29	2014-01-08	9.58333	115	55
17		2003-07-04	2013-06-12	9.91667	119	59.4
18		2003-10-03	2013-05-15	9.58333	115	45.2
19		2003-06-29	2012-09-12	9.25	111	52
20		2004-07-26	2014-03-12	9.66667	116	67.1
21		2003-06-11	2013-12-09	10.5	126	53.6
22		2002-01-20	2012-07-04	10.5	126	58.4
23		2001-10-29	2012-05-16	10.5833	127	53.2
24		2001-04-15	2012-02-09	10.8333	130	52.4
25		2000-04-24	2012-04-12	12	144	55.6
26		2000-10-28	2012-01-11	11.25	135	57.8
27		2000-07-07	2011-11-17	11.3333	136	55
28		2002-07-03	2012-07-02	10	120	56.7
29		1999-10-29	2009-03-18	9.41667	113	56.4
30		2000-05-04	2010-04-07	9.91667	119	58
31		2002-01-07	2011-05-11	9.33333	112	50.8
32		2000-09-18	2011-02-01	10.4167	125	65.6
33		2000-06-12	2011-10-26	11.3333	136	68.6
34		2001-03-08	2010-05-19	9.16667	110	64
35		2002-03-22	2010-03-31	8	96	60.3
36		1999-08-05	2010-02-03	10.5	126	53.4
						56.7543
						4.86
	>12 ans			0	0
1		2001-06-02	2014-02-26	12.6667	152	52.9
2		2000-03-10	2013-11-27	13.6667	164	60.1
3		2000-11-18	2013-08-28	12.75	153	47.2
4		2001-07-02	2013-07-17	12	144	56.7
5		2000-01-30	2012-04-25	12.25	147	52.1
6		2001-12-08	2014-04-09	12.3333	148
7		1998-03-18	2011-12-21	13.75	165	49.8
8		1998-05-21	2011-12-08	13.5833	163	52
9		1999-12-20	2014-04-23	14.3333	172	54.9
10		2000-01-14	2014-03-28	14.1667	170	53
11		1998-05-11	2013-04-10	14.9167	179	61.4
12		1997-09-16	2012-04-12	14.5833	175
13		1996-12-12	2013-09-25	16.75	201	58.8
14		1997-10-17	2012-10-24	15	180	58.4
15		1997-02-26	2012-03-28	15.0833	181	59.2
16		1975-01-01	2014-03-03	39.1667	470	66.5
17		1992-03-23	2014-01-06	21.8333	262	64.3
18		1964-02-28	2013-05-29	49.25	591	52.9
19		1994-02-15	2012-05-10	18.25	219	58.3
20		1993-11-09	2012-02-15	18.25	219	50.2
21		1969-12-24	2008-09-24	38.75	465	61.9
22		2000-01-22	2013-01-07	13	156	60.8
23		1992-01-07	2009-11-25	17.8333	214	54
24		1983-12-12	2013-01-28	29.0833	349	62.8
25		2000-12-06	2013-04-25	12.3333	148	55.3
26		1994-02-12	2011-06-01	17.3333	208	58.3
						56.7417
						4.95878

## Sheet: normative DML
	age	DOB	date of test	age years	Age motnhs	DML
	0-1
1		2014-01-22	2014-04-30	0.25	3	2.01
2		2013-10-23	2014-01-06	0.25	3	2.25
3		2013-09-07	2013-10-16	0.0833333	1	2.51
4		2013-11-11	2014-03-05	0.333333	4	2.58			Age(years)	Nb	DML average+/-SD	values range
5		2012-10-23	2013-05-29	0.583333	7	1.64			0-1 year	8	2.1+/-0.3	1.4-2.9
6		2011-10-27	2012-10-24	1	12	1.91			1-2 years	11	2+/-0.4	1.2-2.8
7		2012-10-24	2013-02-27	0.333333	4	1.71			2-4 years	15	2.1+/-0.2	1.7-2.5
8		2013-11-11	2014-03-05	0.333333	4	2.58			4-6 years	12	2.4+/-0.5	1.4-3.4
									6-12 years	34	2.5+/-0.3	1.6-3.1
									>12years	26	2.9+/-0.3	2.3-3.4
	1-2ans
1		2012-02-13	2014-01-29	1.91667	23	2.03
2		2012-11-16	2013-12-18	1.08333	13	1.51
3		2011-08-01	2013-11-06	2.25	27	1.88
4		2011-03-30	2012-11-21	1.66667	20	1.81
5		2006-05-29	2008-11-19	2.5	30	1.88
6		2007-08-06	2009-07-15	1.91667	23	3.15
7		2007-09-28	2008-10-08	1.08333	13	1.49
8		2008-09-05	2010-06-23	1.75	21	2.29
9		2008-05-15	2010-05-12	2	24	2.44
10		2011-02-02	2012-02-22	1	12	1.71
	2-4 ans
1		2011-09-18	2014-05-14	2.66667	32	2.17
2		2011-08-03	2014-04-02	2.66667	32	1.81
3		2011-09-13	2014-01-15	2.33333	28	2.17
4		2011-06-27	2013-11-20	2.41667	29	2.21
5		2010-09-25	2012-10-10	2.08333	25	2.06
6		2011-06-14	2014-02-28	2.66667	32
7		2010-06-27	2014-02-06	3.66667	44	2.08
8		2010-01-27	2013-06-12	3.41667	41	2.29
9		2009-05-29	2012-09-19	3.33333	40	2.08
10		2005-06-19	2009-01-21	3.58333	43	2.88
11		2010-03-11	2012-08-22	2.41667	29	2.11
12		2009-06-13	2012-03-28	2.75	33	2.58
13		2011-08-03	2014-04-02	2.66667	32	2
14		2008-05-10	2011-12-08	3.58333	43	1.81
	4-6 ans
1		2009-09-14	2014-04-23	4.58333	55	1.91
2		2009-03-13	2014-07-06	5.33333	64	2.84
3		2008-02-26	2014-01-15	5.91667	71	2.75
4		2009-04-01	2013-07-17	4.25	51	1.88
5		2008-02-14	2012-05-24	4.25	51	2.21
6		2008-07-27	2014-06-25	5.91667	71	2.69
7		2008-03-30	2013-10-30	5.58333	67	2.08
8		2006-11-23	2011-04-13	4.41667	53	2.65
9		2006-06-30	2010-12-01	4.5	54	2.73
10		2006-04-21	2013-04-03	6	72	3.5
11		2008-05-14	2013-11-06	5.5	66	2.25
12		2007-04-25	2011-11-30	4.58333	55	1.9
	6-12 ans
1		2008-01-22	2014-02-03	6.08333	73	2.35
2		2006-04-21	2013-04-03	7	84	2.38
3		2006-08-07	2012-11-14	6.25	75	1.96
4		2006-04-02	2012-07-05	6.25	75	2.29
5		2005-05-22	2012-05-09	7	84	2.1
6		2006-11-23	2014-04-02	7.41667	89	2.69
7		2006-04-27	2014-07-16	8.25	99	2.31
8		2006-11-23	2014-04-02	7.41667	89	2.69
9		2006-06-09	2014-04-02	7.83333	94	2.73
10		2003-07-10	2010-12-02	7.41667	89	1.51
11		2006-02-03	2014-03-28	8.08333	97	2.78
12		2005-10-08	2013-12-04	8.16667	98	2.84
13		2005-06-12	2013-11-27	8.41667	101	2.82
14		2004-02-05	2013-10-23	9.66667	116	2.13
15		2005-05-21	2014-03-12	8.83333	106	2.35
16		2003-07-04	2013-06-12	9.91667	119	2.69
17		2003-10-03	2013-05-15	9.58333	115	3.5
18		2003-06-29	2012-09-12	9.25	111	2.31
19		2004-07-26	2014-03-12	9.66667	116	2.13
20		2003-06-11	2013-12-09	10.5	126	2.43
21		2002-01-20	2012-07-04	10.5	126	2.31
22		2001-10-29	2012-05-16	10.5833	127	2.48
23		2001-04-15	2012-02-09	10.8333	130	3.04
24		2000-04-24	2012-04-12	12	144	2.44
25		2000-10-28	2012-01-11	11.25	135	2.54
26		2000-07-07	2011-11-17	11.3333	136	2.6
27		1999-10-29	2009-03-18	9.41667	113	3.35
28		2000-05-04	2010-04-07	9.91667	119	2.79
29		2002-01-07	2011-05-11	9.33333	112	2.42
30		2000-09-18	2011-02-01	10.4167	125	2.88
31		2001-03-08	2010-05-19	9.16667	110	2.56
32		2002-03-22	2010-03-31	8	96	2.37
33		1999-08-05	2010-02-03	10.5	126	3
	>12 ans
1		2001-06-02	2014-02-26	12.6667	152	2.96
2		2000-03-10	2013-11-27	13.6667	164	2.69
3		2000-11-18	2013-08-28	12.75	153	3.21
4		2001-07-02	2013-07-17	12	144	2.79
5		2000-01-30	2012-04-25	12.25	147	2.77
6		2001-12-08	2014-04-09	12.3333	148	2.81
7		1998-03-18	2011-12-21	13.75	165	3.17
8		1998-05-21	2011-12-08	13.5833	163	2.81
9		1999-12-20	2014-04-23	14.3333	172	3.21
10		2000-01-14	2014-03-28	14.1667	170	3.01
11		1998-05-11	2013-04-10	14.9167	179	2.98
12		1997-09-16	2012-04-12	14.5833	175	2.11
13		1996-12-12	2013-09-25	16.75	201	2.67
14		1997-10-17	2012-10-24	15	180	2.88
15		1997-02-26	2012-03-28	15.0833	181	2.13
16		1975-01-01	2014-03-03	39.1667	470	2.77
17		1992-03-23	2014-01-06	21.8333	262	2.75
18		1994-02-15	2012-05-10	18.25	219	2.51
19		1993-11-09	2012-02-15	18.25	219	2.89
20		1969-12-24	2008-09-24	38.75	465	2.98
21		2000-01-22	2013-01-07	13	156	3.34
22		1992-01-07	2009-11-25	17.8333	214	3.42
23		1983-12-12	2013-01-28	29.0833	349	3.56
24		2000-12-06	2013-04-25	12.3333	148	2.97
25		1994-02-12	2011-06-01	17.3333	208	3.2

## Sheet: normative MNCV and amplitude
	age	DOB	date of test	age years	Age months	MNCV-w	CMAP
	1-2yr	2006-05-29	2008-11-19	2.5	30	50.6	4.4
		2010-03-11	2011-10-26	1.58333	19	66.7	1.78
		2008-01-14	2009-07-15	1.5	18	46.4	3
		2007-08-06	2009-07-15	1.91667	23	34.7	3.5
		2007-09-28	2008-10-08	1.08333	13	50	3.9
	2-3yr
		2006-11-18	2009-10-14	2.91667	35
		2005-06-19	2009-01-21	3.58333	43	36.5	3.4
		2010-03-11	2012-08-22	2.41667	29
		2009-06-13	2012-03-28	2.75	33
		2011-08-03	2014-04-02	2.66667	32
	3-4yr
		2008-05-10	2011-12-08	3.58333	43
	4-6yr	2007-06-18	2012-03-05	4.75	57	58.6	4.8		age	number	MNCV	value
		2006-11-23	2011-04-13	4.41667	53	48.4	3.7		1-2yr	5	49.6+/-11.4	26-72
		2006-06-30	2010-12-01	4.5	54				2-6yr	3	47.8+/-11	26-70
		2006-04-21	2013-04-03	7	84				6-12yr	9	52.7+/-7.6	37-68
		2008-05-14	2013-11-06	5.5	66				>12	6	56.6+/-21.6	13-99
		2007-04-25	2011-11-30	4.58333	55
		2003-10-01	2007-11-21	4.08333	49
	6-12yr
		2002-07-03	2012-07-02	10	120	51.1	5.4
		1999-10-29	2009-03-18	9.41667	113	43.5	5.9
		2000-05-04	2010-04-07	9.91667	119	45.7	5.5
		2002-01-07	2011-05-11	9.33333	112	49.3	6.5
		2000-09-18	2011-02-01	10.4167	125	47.6	3.7
		2000-06-12	2011-10-26	11.3333	136	64.5	6.9
		2001-03-08	2010-05-19	9.16667	110	50.4	8.7
		2002-03-22	2010-03-31	8	96	60.5	4.3
		1999-08-05	2010-02-03	10.5	126	62	6.3
	>12
		1969-12-24	2008-09-24	38.75	465	91.5	7.2
		2000-01-22	2013-01-07	13	156	39.2	4
		1992-01-07	2009-11-25	17.8333	214	49.6	7.1
		1983-12-12	2013-01-28	29.0833	349	74.6	4.4
		2000-12-06	2013-04-25	12.3333	148	37.7	6.8
		1994-02-12	2011-06-01	17.3333	208	47.1	4.2
